# Supplementary material for: Nostalgia evocation through seasonality-conscious purchasing behavior revealed by online survey using vegetable names
Source: Sci Rep. 2022 Apr 2;12:5568. doi: 10.1038/s41598-022-09485-2 (PMC8976854; doi:10.1038/s41598-022-09485-2)
Supplement: Supplementary file 1 — Supplementary Information 1. [file 41598_2022_9485_MOESM1_ESM.xlsx]

## Sheet: Sheet1
[Data used for the analysis in subsections 2.4.2, 2.4.3, and 2.4.4]
Participant No.	Quantity	Price	Nutrition	Taste	Versatility	Origin	Cookability	Availability	Seasonality	Color	The Numer of nostalgic vegetables (NVs)	The number of NVs with autobiographical memory	The number of NVs without autobiographical memory
#001	No	Yes	Yes	Yes	No	No	No	No	Yes	Yes	4	4	0
#002	No	Yes	Yes	Yes	No	No	Yes	Yes	No	No	7	4	3
#003	No	Yes	No	No	No	Yes	No	No	Yes	Yes	24	17	7
#004	Yes	Yes	No	No	No	No	No	No	Yes	No	1	1	0
#005	No	No	No	No	No	Yes	No	No	Yes	Yes	1	0	1
#006	No	Yes	No	Yes	No	No	No	No	Yes	No	2	0	2
#007	Yes	Yes	Yes	Yes	No	Yes	Yes	Yes	Yes	Yes	12	12	0
#008	No	Yes	Yes	No	No	No	Yes	No	No	No	1	1	0
#009	No	No	Yes	Yes	No	Yes	No	No	Yes	No	0	0	0
#010	No	Yes	No	No	No	No	No	No	Yes	No	6	0	6
#011	No	No	Yes	No	No	Yes	No	No	No	No	13	6	7
#012	Yes	No	Yes	No	No	Yes	No	No	No	No	2	2	0
#013	Yes	Yes	Yes	No	No	No	No	Yes	Yes	No	3	3	0
#014	Yes	Yes	Yes	Yes	No	No	Yes	No	Yes	Yes	1	1	0
#015	Yes	Yes	Yes	Yes	No	No	Yes	Yes	Yes	Yes	0	0	0
#016	Yes	Yes	No	Yes	No	No	No	No	Yes	No	0	0	0
#017	No	No	No	No	No	Yes	No	No	No	No	0	0	0
#018	No	Yes	Yes	No	No	No	Yes	Yes	No	Yes	0	0	0
#019	Yes	Yes	Yes	Yes	No	Yes	No	No	Yes	Yes	3	0	3
#020	No	Yes	No	No	No	No	No	No	No	No	9	2	7
#021	Yes	Yes	No	No	No	No	No	No	No	No	0	0	0
#022	No	Yes	No	No	No	No	Yes	Yes	Yes	No	2	2	0
#023	No	Yes	Yes	No	Yes	Yes	No	No	Yes	Yes	1	1	0
#024	No	Yes	Yes	No	No	No	No	No	Yes	Yes	5	5	0
#025	No	Yes	No	No	No	Yes	No	Yes	Yes	No	0	0	0
#026	No	Yes	Yes	No	Yes	No	Yes	Yes	No	Yes	6	0	6
#027	No	Yes	No	Yes	No	No	No	No	Yes	Yes	2	1	1
#028	Yes	Yes	Yes	No	No	Yes	No	No	Yes	Yes	2	1	1
#029	Yes	Yes	Yes	Yes	No	Yes	Yes	Yes	Yes	Yes	2	2	0
#030	Yes	Yes	No	No	No	No	No	No	Yes	Yes	2	2	0
#031	Yes	Yes	Yes	No	No	Yes	Yes	No	Yes	Yes	2	2	0
#032	No	Yes	No	No	No	Yes	No	No	Yes	Yes	2	2	0
#033	Yes	Yes	Yes	Yes	Yes	Yes	Yes	No	Yes	Yes	7	4	3
#034	No	Yes	Yes	No	No	Yes	Yes	No	Yes	No	7	6	1
#035	No	Yes	Yes	Yes	No	Yes	No	No	Yes	No	1	1	0
#036	No	Yes	No	No	Yes	No	No	No	Yes	No	1	1	0
#037	No	Yes	Yes	No	No	No	Yes	No	No	No	14	7	7
#038	Yes	Yes	No	No	No	Yes	No	No	Yes	No	3	3	0
#039	Yes	Yes	Yes	Yes	Yes	Yes	No	Yes	Yes	Yes	0	0	0
#040	No	Yes	No	No	Yes	Yes	No	No	Yes	No	12	12	0
#041	No	No	No	No	No	Yes	No	No	Yes	No	0	0	0
#042	Yes	Yes	Yes	Yes	No	Yes	Yes	No	Yes	Yes	0	0	0
#043	No	Yes	No	Yes	Yes	Yes	No	Yes	Yes	Yes	8	7	1
#044	Yes	Yes	No	Yes	Yes	Yes	Yes	No	Yes	Yes	5	5	0
#045	No	No	No	Yes	No	No	No	No	Yes	No	1	0	1
#046	Yes	Yes	Yes	No	Yes	Yes	No	No	Yes	No	0	0	0
#047	No	Yes	No	Yes	No	No	No	No	Yes	Yes	4	4	0
#048	No	Yes	Yes	No	No	Yes	Yes	Yes	Yes	No	2	1	1
#049	Yes	Yes	No	No	No	No	No	No	Yes	Yes	15	5	10
#050	Yes	No	No	Yes	No	Yes	No	No	Yes	Yes	2	0	2
#051	Yes	Yes	No	No	No	Yes	No	No	Yes	No	1	1	0
#052	No	No	No	No	No	No	No	No	Yes	No	4	0	4
#053	No	Yes	Yes	No	No	No	No	No	Yes	Yes	7	4	3
#054	No	Yes	Yes	No	No	No	No	No	Yes	Yes	0	0	0
#055	No	Yes	No	No	No	No	No	No	Yes	No	0	0	0
#056	Yes	Yes	Yes	Yes	Yes	No	No	Yes	No	Yes	4	4	0
#057	Yes	Yes	Yes	No	No	Yes	Yes	No	Yes	Yes	3	1	2
#058	No	Yes	Yes	Yes	No	Yes	Yes	No	Yes	Yes	0	0	0
#059	No	Yes	No	No	No	No	No	No	Yes	No	0	0	0
#060	Yes	Yes	Yes	Yes	Yes	Yes	Yes	No	Yes	Yes	2	1	1
#061	No	No	Yes	Yes	No	No	No	No	No	No	0	0	0
#062	Yes	Yes	No	No	No	Yes	No	Yes	Yes	No	1	1	0
#063	No	Yes	No	No	No	No	No	Yes	No	No	0	0	0
#064	Yes	Yes	No	Yes	No	No	No	Yes	No	No	1	0	1
#065	No	Yes	No	Yes	Yes	No	Yes	Yes	Yes	Yes	1	1	0
#066	No	Yes	No	Yes	No	No	Yes	No	Yes	No	2	2	0
#067	No	Yes	No	No	No	No	Yes	No	No	No	4	0	4
#068	No	No	Yes	Yes	No	Yes	Yes	Yes	Yes	Yes	2	0	2
#069	No	Yes	No	No	No	No	No	No	Yes	No	4	4	0
#070	Yes	Yes	No	No	No	No	No	No	No	No	1	1	0
#071	Yes	Yes	Yes	Yes	No	Yes	Yes	No	Yes	No	14	8	6
#072	Yes	Yes	No	No	No	No	Yes	No	No	No	1	1	0
#073	Yes	Yes	Yes	No	No	Yes	Yes	No	Yes	No	1	1	0
#074	No	Yes	No	No	No	No	No	No	Yes	No	3	3	0
#075	Yes	Yes	No	Yes	No	Yes	Yes	No	Yes	Yes	0	0	0
#076	No	Yes	No	No	No	Yes	No	No	Yes	No	1	0	1
#077	No	Yes	No	No	No	No	No	No	No	No	0	0	0
#078	No	Yes	No	No	No	No	Yes	No	Yes	Yes	3	0	3
#079	Yes	Yes	No	No	No	No	No	No	No	No	0	0	0
#080	No	No	Yes	No	No	Yes	No	No	Yes	No	2	2	0
#081	No	No	Yes	No	No	Yes	No	No	No	No	10	1	9
#082	Yes	Yes	Yes	Yes	No	Yes	No	No	Yes	Yes	1	1	0
#083	No	No	No	No	No	No	No	No	Yes	No	2	1	1
#084	No	Yes	Yes	No	No	Yes	Yes	No	Yes	No	1	0	1
#085	No	Yes	No	No	No	No	No	No	Yes	No	4	3	1
#086	Yes	Yes	Yes	Yes	Yes	Yes	Yes	Yes	Yes	Yes	2	2	0
#087	Yes	Yes	No	No	No	Yes	No	No	Yes	No	2	2	0
#088	Yes	Yes	No	Yes	No	Yes	No	No	Yes	Yes	2	0	2
#089	Yes	Yes	Yes	No	No	Yes	No	No	Yes	No	4	3	1
#090	No	No	Yes	Yes	Yes	Yes	No	No	Yes	No	0	0	0
#091	No	Yes	No	No	No	No	Yes	Yes	Yes	Yes	3	0	3
#092	Yes	Yes	Yes	Yes	Yes	No	Yes	Yes	Yes	Yes	2	1	1
#093	Yes	Yes	Yes	Yes	Yes	Yes	Yes	Yes	Yes	Yes	1	0	1
#094	No	Yes	No	No	No	No	No	No	No	No	0	0	0
#095	Yes	Yes	Yes	No	No	Yes	Yes	No	Yes	Yes	8	5	3
#096	Yes	Yes	Yes	Yes	No	Yes	Yes	Yes	Yes	Yes	3	3	0
#097	No	Yes	Yes	Yes	Yes	Yes	Yes	No	Yes	Yes	3	3	0
#098	Yes	Yes	Yes	Yes	Yes	Yes	Yes	Yes	Yes	Yes	4	4	0
#099	Yes	Yes	Yes	Yes	Yes	Yes	No	No	Yes	Yes	2	2	0
#100	Yes	Yes	No	Yes	No	No	No	No	No	No	0	0	0
#101	No	No	No	Yes	No	No	No	Yes	No	Yes	0	0	0
#102	No	Yes	No	No	No	Yes	No	No	No	No	0	0	0
#103	No	Yes	No	Yes	No	No	Yes	No	Yes	No	3	0	3
#104	No	Yes	No	No	No	Yes	No	No	Yes	Yes	3	3	0
#105	No	Yes	No	Yes	Yes	Yes	Yes	Yes	Yes	No	12	6	6
#106	No	Yes	No	No	No	No	No	No	Yes	No	4	1	3
#107	Yes	Yes	Yes	Yes	Yes	Yes	Yes	Yes	Yes	Yes	12	8	4
#108	No	No	Yes	No	Yes	Yes	No	Yes	Yes	No	14	14	0
#109	Yes	Yes	No	No	No	Yes	No	No	Yes	No	9	9	0
#110	Yes	No	Yes	No	No	Yes	Yes	No	Yes	No	0	0	0
#111	No	Yes	No	No	No	Yes	No	No	No	No	1	0	1
#112	Yes	Yes	No	Yes	No	No	No	Yes	No	No	4	0	4
#113	No	No	No	No	No	Yes	No	No	Yes	Yes	3	2	1
#114	Yes	Yes	No	No	Yes	No	No	Yes	Yes	No	1	0	1
#115	No	No	No	No	No	Yes	No	No	Yes	No	0	0	0
#116	Yes	Yes	No	No	Yes	Yes	Yes	No	Yes	Yes	0	0	0
#117	Yes	Yes	Yes	No	No	Yes	No	No	Yes	No	1	1	0
#118	Yes	No	Yes	Yes	Yes	Yes	No	Yes	Yes	No	2	2	0
#119	Yes	Yes	Yes	Yes	No	Yes	Yes	No	Yes	Yes	10	10	0
#120	Yes	Yes	No	No	No	No	No	No	No	No	0	0	0
#121	No	Yes	No	No	No	No	Yes	No	No	No	0	0	0
#122	No	No	No	Yes	No	No	Yes	Yes	Yes	Yes	2	1	1
#123	Yes	Yes	Yes	No	No	Yes	Yes	Yes	Yes	Yes	6	2	4
#124	Yes	Yes	No	No	No	Yes	No	No	No	No	1	1	0
#125	Yes	Yes	No	No	No	Yes	No	No	No	No	3	0	3
#126	Yes	Yes	Yes	No	No	No	No	No	Yes	Yes	3	3	0
#127	No	No	Yes	No	No	Yes	No	No	Yes	Yes	4	4	0
#128	No	No	No	No	No	No	No	No	No	No	1	0	1
#129	Yes	Yes	Yes	No	Yes	No	No	Yes	No	Yes	0	0	0
#130	Yes	Yes	No	No	No	Yes	No	No	Yes	No	4	4	0
#131	Yes	Yes	No	Yes	Yes	Yes	Yes	No	Yes	Yes	5	5	0
#132	No	Yes	No	No	No	Yes	No	No	No	Yes	19	11	8
#133	Yes	No	Yes	Yes	No	Yes	Yes	No	Yes	Yes	0	0	0
#134	Yes	Yes	No	No	No	Yes	No	No	No	No	0	0	0
#135	No	Yes	Yes	Yes	No	Yes	Yes	Yes	Yes	Yes	23	14	9
#136	Yes	Yes	No	No	No	No	Yes	No	No	No	2	2	0
#137	No	Yes	No	Yes	No	No	No	Yes	Yes	Yes	2	1	1
#138	Yes	No	No	No	No	Yes	No	No	Yes	Yes	14	6	8
#139	No	Yes	Yes	No	No	No	No	No	No	No	5	3	2
#140	Yes	Yes	Yes	No	No	Yes	Yes	No	Yes	Yes	1	0	1
#141	Yes	Yes	No	No	No	No	No	No	No	No	3	1	2
#142	Yes	Yes	Yes	Yes	Yes	No	Yes	No	Yes	No	0	0	0
#143	No	No	Yes	Yes	No	Yes	No	No	No	No	1	1	0
#144	Yes	Yes	No	No	No	No	Yes	No	Yes	Yes	5	5	0
#145	No	No	Yes	Yes	No	Yes	No	No	No	No	0	0	0
#146	No	Yes	No	Yes	No	No	No	No	No	No	5	5	0
#147	Yes	Yes	Yes	Yes	Yes	Yes	Yes	Yes	Yes	Yes	5	5	0
#148	Yes	Yes	Yes	Yes	No	Yes	No	Yes	Yes	Yes	2	2	0
#149	Yes	No	No	No	No	Yes	No	No	No	No	2	2	0
#150	No	Yes	Yes	No	No	Yes	No	No	Yes	No	1	1	0
#151	Yes	Yes	Yes	Yes	Yes	Yes	Yes	Yes	Yes	Yes	1	1	0
#152	No	No	No	No	No	Yes	No	No	Yes	No	11	4	7
#153	Yes	Yes	Yes	No	Yes	No	Yes	Yes	Yes	Yes	4	4	0
#154	Yes	Yes	No	No	No	No	No	No	No	No	0	0	0
#155	Yes	Yes	Yes	No	No	No	No	No	Yes	No	4	3	1
#156	Yes	Yes	No	No	No	No	No	No	No	No	8	5	3
#157	Yes	No	Yes	No	No	No	No	No	Yes	No	5	1	4
#158	No	Yes	Yes	No	No	Yes	Yes	No	Yes	No	7	0	7
#159	No	Yes	No	No	Yes	No	Yes	Yes	Yes	Yes	0	0	0
#160	No	Yes	Yes	No	No	Yes	Yes	Yes	Yes	Yes	0	0	0
#161	No	Yes	Yes	No	No	Yes	Yes	No	Yes	Yes	2	2	0
#162	No	No	Yes	Yes	No	Yes	No	No	No	No	0	0	0
#163	No	No	No	No	No	Yes	No	No	Yes	Yes	1	1	0
#164	No	Yes	Yes	Yes	Yes	Yes	Yes	Yes	Yes	Yes	3	3	0
#165	No	Yes	No	No	Yes	No	No	No	No	No	0	0	0
#166	Yes	Yes	Yes	Yes	No	No	No	No	Yes	No	1	1	0
#167	No	No	Yes	No	No	Yes	No	No	Yes	Yes	1	1	0
#168	Yes	Yes	No	No	Yes	Yes	No	Yes	Yes	Yes	17	9	8
#169	Yes	Yes	No	No	Yes	Yes	Yes	Yes	Yes	No	16	11	5
#170	No	Yes	Yes	Yes	No	Yes	No	Yes	No	Yes	2	2	0
#171	No	Yes	No	No	No	No	No	No	Yes	No	0	0	0
#172	No	Yes	Yes	No	No	Yes	No	No	Yes	No	0	0	0
#173	No	Yes	Yes	No	No	No	No	No	Yes	No	5	5	0
#174	Yes	Yes	No	No	No	No	No	No	No	No	0	0	0
#175	No	Yes	No	Yes	No	Yes	No	Yes	Yes	Yes	4	3	1
#176	No	Yes	Yes	Yes	Yes	No	Yes	Yes	No	No	10	8	2
#177	Yes	Yes	Yes	Yes	Yes	Yes	Yes	No	Yes	Yes	4	4	0
#178	No	No	No	No	No	No	No	Yes	Yes	No	7	3	4
#179	Yes	No	No	No	No	No	Yes	No	Yes	No	4	2	2
#180	Yes	Yes	Yes	No	No	No	Yes	No	No	No	4	0	4
#181	No	Yes	No	No	No	Yes	Yes	Yes	Yes	No	0	0	0
#182	No	Yes	No	No	Yes	No	No	Yes	No	No	1	1	0
#183	No	Yes	No	Yes	No	No	No	No	Yes	No	6	2	4
#184	Yes	Yes	No	No	No	No	No	Yes	Yes	No	2	1	1
#185	No	Yes	No	Yes	No	No	No	No	Yes	No	10	1	9
#186	Yes	Yes	Yes	No	No	Yes	No	No	Yes	Yes	10	5	5
#187	Yes	Yes	No	No	No	No	No	No	Yes	Yes	0	0	0
#188	Yes	Yes	Yes	No	No	Yes	No	No	Yes	No	5	2	3
#189	Yes	Yes	Yes	No	No	No	Yes	No	No	No	1	1	0
#190	Yes	Yes	No	Yes	No	Yes	No	No	Yes	Yes	6	6	0
#191	No	Yes	No	No	No	No	No	No	Yes	No	2	0	2
#192	No	No	No	Yes	No	No	Yes	No	No	No	4	4	0
#193	Yes	Yes	Yes	Yes	No	Yes	Yes	Yes	Yes	Yes	3	3	0
#194	Yes	Yes	No	No	No	Yes	Yes	No	Yes	No	2	0	2
#195	No	Yes	Yes	Yes	No	Yes	No	No	Yes	No	2	0	2
