# Supplementary material for: Nostalgia evocation through seasonality-conscious purchasing behavior revealed by online survey using vegetable names
Source: Sci Rep. 2022 Apr 2;12:5568. doi: 10.1038/s41598-022-09485-2 (PMC8976854; doi:10.1038/s41598-022-09485-2)
Supplement: Supplementary file 2 — Supplementary Information 2. [file 41598_2022_9485_MOESM2_ESM.xlsx]

## Sheet: Sheet1
[Data used for the analysis in subsections 2.4.5 and 2.4.6]
Participant No. of season-sensitive group	Nostalgic vegetable	Nostalgia for nostalgic vegetables	Autobiographical memory (AM)	Vividness for AM	Positive affect for AM	nostalgia for AM		Participant No. of season-insensitive group	Nostalgic vegetable	Nostalgia for nostalgic vegetables	Autobiographical memory (AM)	Vividness for AM	Positive affect for AM	nostalgia for AM
#003	Potherb mustard	0.5	With	0.698819	0.998031	1		#132	Canola flower	0.659449	With	0.629921	0.744094	0.637795
#003	Carrot	1	With	1	0.192913	1		#132	Udo	0.594488	With	0.724409	0.785433	0.732283
#003	Japanese shallot	1	With	1	1	1		#132	Japanese honewort	0.698819	With	0.681102	0.63189	0.708661
#003	Japanese burdock	1	With	1	1	1		#132	Japanese burdock	0.564961	With	0.616142	0.616142	0.448819
#003	Bamboo shoot	1	With	0.998031	1	1		#132	Japanese yam	0.937008	With	0.858268	0.78937	0.61811
#003	Udo	0.998031	With	0.998031	1	1		#132	Bamboo shoot	0.879921	With	0.622047	0.625984	0.604331
#003	Japanese mugwort	1	With	1	1	1		#132	Lotus root	0.507874	With	0.425197	0.555118	0.537402
#003	Japanese parsley	1	With	0.998031	0.998031	1		#132	Shiitake mushroom	0.438976	With	0.527559	0.5	0.464567
#003	Cucumber	1	With	0.996063	1	1		#132	Matsutake mushroom	0.962598	With	0.629921	0.57874	0.765748
#003	White gourd-melon	0.996063	With	1	1	0.996063		#132	Squash	0.681102	With	0.740157	0.635827	0.5
#003	Eggplant	1	With	1	1	1		#132	Cucumber	0.740157	With	0.712598	0.799213	0.431102
#003	Okra	1	With	1	0.996063	0.998031		#037	Bamboo shoot	0.588583	With	0.23622	0.76378	0.28937
#003	Tomato	1	With	0.998031	1	1		#037	Japanese leaf mustard	0.622047	With	0.645669	0.700787	0.377953
#003	Podded pea	0.5	With	1	1	0.994094		#037	Broccoli	0.350394	With	0.285433	0.726378	0.5
#003	Shiitake mushroom	0.994094	With	1	1	0.998031		#037	Matsutake mushroom	0.5	With	0.377953	0.80315	0.366142
#003	Japanese butterbur	0.998031	With	1	1	1		#037	Asparagus	0.588583	With	0.277559	0.761811	0.344488
#003	Matsutake mushroom	1	With	0.998031	1	1		#037	Pea sprout	0.718504	With	0.238189	0.757874	0.326772
#135	Podded pea	0.63189	With	0.316929	0.661417	0.442913		#037	Japanese turnip green	0.549213	With	0.25	0.761811	0.267717
#135	Green bean	0.411417	With	0.32874	0.620079	0.34252		#011	Spring onion	1	With	1	1	1
#135	Fava bean	0.616142	With	0.322835	0.643701	0.30315		#011	Taro poteto	1	With	1	1	1
#135	Peanut	0.399606	With	0.348425	0.576772	0.293307		#011	Japanese chive	1	With	1	1	1
#135	Taro poteto	0.568898	With	0.385827	0.753937	0.59252		#011	Shiso	0.555118	With	1	1	1
#135	Japanese shallot	0.515748	With	0.370079	0.57874	0.356299		#011	Udo	0.956693	With	1	1	1
#135	Japanese yam	0.574803	With	0.425197	0.582677	0.36811		#011	Nameko mushroom	1	With	1	1	1
#135	Lotus root	0.655512	With	0.36811	0.683071	0.40748		#081	Wood ear mushroom	0.992126	With	1	1	0.998031
#135	Garland chrysanthemum	0.385827	With	0.287402	0.568898	0.312992		#176	Cucumber	0.216535	With	0.488189	1	0.358268
#135	Saltwort	0.681102	With	0.610236	0.708661	0.629921		#176	Eggplant	0.393701	With	0.5	1	0.5
#135	Japanese mugwort	0.805118	With	0.661417	0.726378	0.614173		#176	Green pea	0.372047	With	0.429134	0.604331	0.5
#135	Dried gourd shaving	0.251969	With	0.202756	0.604331	0.242126		#176	Squash	0.582677	With	1	1	1
#135	Japanese butterbur	0.714567	With	0.667323	0.71063	0.67126		#176	Sweet corn	1	With	1	1	1
#135	Udo	0.669291	With	0.687008	0.653543	0.606299		#176	Dried gourd shaving	0.5	With	0.5	0.346457	0.5
#168	Japanese butterbur	0.805118	With	0.927165	1	0.858268		#176	Shiso	0.566929	With	0.67126	1	0.724409
#168	Bamboo shoot	1	With	1	0.984252	1		#176	Radish	0.879921	With	0.700787	0.712598	0.65748
#168	Sweet potato	0.988189	With	0.980315	0.897638	0.787402		#020	Matsutake mushroom	0.5	With	0.5	0.5	0.5
#168	Japanese parsley	0.988189	With	0.801181	0.875984	0.915354		#020	Cucumber	0.5	With	0.5	0.5	0.5
#168	Spring onion	0.5	With	0.5	0.5	0.5		#156	Angelica keiskei	0.5	With	0.812992	0.78937	0.694882
#168	Tomato	1	With	1	0.5	0.883858		#156	Radish	0.521654	With	0.555118	0.629921	0.629921
#168	Squash	0.948819	With	0.966535	0.761811	0.759843		#156	Lotus root	0.5	With	0.669291	0.5	0.5
#168	Fava bean	1	With	0.5	0.5	0.5		#156	Garland chrysanthemum	0.5	With	0.48622	0.728346	0.704724
#168	Bitter gourd	1	With	0.994094	0.185039	0.901575		#156	Cabbage	0.5	With	0.5	0.5	0.5
#169	Potherb mustard	0.5	With	0.5	0.5	0.5		#002	White gourd-melon	0.559055	With	0.624016	0.316929	0.51378
#169	Shiso	0.5	With	0.5	0.5	0.5		#002	Japanese ginger	0.572835	With	0.584646	0.5	0.5
#169	Eggplant	0.5	With	0.5	0.5	0.5		#002	Japanese parsley	0.738189	With	0.669291	0.669291	0.5
#169	Cucumber	0.5	With	0.5	0.5	0.5		#002	Radish	0.411417	With	0.405512	0.547244	0.458661
#169	Squash	0.5	With	0.5	0.5	0.5		#139	Bitter gourd	0.379921	With	0.393701	0.253937	0.344488
#169	Bamboo shoot	0.5	With	0.5	0.5	0.5		#139	Green pea	0.651575	With	0.316929	0.36811	0.5
#169	Japanese yam	0.5	With	0.5	0.5	0.5		#139	Sweet corn	0.704724	With	0.5	0.393701	0.42126
#169	Sweet potato	0.5	With	0.5	0.5	0.5		#146	Japanese butterbur	0.57874	With	0.411417	0.620079	0.564961
#169	Matsutake mushroom	0.5	With	0.0748031	0.5	0.5		#146	Coriander	0.586614	With	0.566929	0.574803	0.562992
#169	Brussels sprout	0.5	With	0.5	0.5	0.5		#146	Japanese turnip green	0.598425	With	0.57874	0.596457	0.570866
#169	Spinach	0.5	With	0.5	0.5	0.5		#146	White gourd-melon	0.547244	With	0.562992	0.568898	0.557087
#049	Japanese butterbur	0.5	With	0.665354	0.832677	0.5		#146	Radish	0.531496	With	0.55315	0.594488	0.566929
#049	Bean sprout	0.635827	With	0.584646	0.5	0.5		#056	Bamboo shoot	0.90748	With	0.667323	0.73622	0.799213
#049	Japanese chive	0.5	With	0.627953	0.5	0.5		#056	Peanut	0.929134	With	0.653543	0.716535	0.82874
#049	Peanut	0.5	With	0.673228	0.744094	0.635827		#056	Matsutake mushroom	0.765748	With	0.966535	0.925197	0.834646
#049	Japanese mugwort	0.5	With	0.80315	0.716535	0.641732		#056	Japanese mugwort	0.46063	With	0.242126	0.773622	0.753937
#071	Bamboo shoot	0.606299	With	0.795276	0.767717	0.86811		#192	Shepherd's purse	0.547244	With	0.38189	0.653543	0.572835
#071	Japanese honewort	0.562992	With	0.767717	0.88189	0.5		#192	Japanese honewort	0.438976	With	0.391732	0.535433	0.440945
#071	Japanese ginger	0.564961	With	0.801181	0.545276	0.785433		#192	Green pea	0.561024	With	0.440945	0.576772	0.531496
#071	Spinach	0.629921	With	0.690945	0.769685	0.521654		#192	Matsutake mushroom	0.586614	With	0.59252	0.614173	0.55315
#071	Japanese mugwort	0.722441	With	0.751969	0.781496	0.903543		#141	Japanese butterbur	0.533465	With	0.718504	0.665354	0.531496
#071	Squash	0.5	With	0.580709	0.683071	0.63189		#012	Fava bean	0.566929	With	0.625984	0.799213	0.527559
#071	Green soybean	0.454724	With	0.610236	0.5	0.537402		#012	Japanese butterbur	0.65748	With	0.42126	0.572835	0.633858
#071	Fava bean	0.572835	With	0.53937	0.572835	0.562992		#136	Matsutake mushroom	0.984252	With	0.982283	0.98622	0.98622
#108	Turnip	0.627953	With	0.5	0.998031	0.793307		#136	Japanese turnip green	0.5	With	0.988189	0.0255906	0.740157
#108	Japanese burdock	0.692913	With	0.645669	0.797244	0.80315		#149	Japanese parsley	1	With	1	1	1
#108	Japanese yam	0.836614	With	0.734252	0.757874	0.80315		#149	Udo	1	With	1	1	1
#108	Taro poteto	0.645669	With	0.61811	0.641732	0.702756		#170	Green pea	0.687008	With	1	0	1
#108	Sweet potato	0.622047	With	0.92126	0.911417	0.805118		#170	Japanese leaf mustard	0.706693	With	0.5	0.5	0.647638
#108	Bamboo shoot	0.755906	With	0.769685	0.765748	0.777559		#008	Sweet corn	0.730315	With	0.417323	0.822835	0.728346
#108	Chinese cabbage	0.655512	With	0.78937	0.785433	0.722441		#070	Udo	0.988189	With	0.198819	0.5	0.891732
#108	Udo	0.858268	With	0.679134	0.669291	0.69685		#072	Bamboo shoot	0.665354	With	0.706693	0.830709	0.748031
#108	Podded pea	0.765748	With	0.614173	0.647638	0.594488		#124	Matsutake mushroom	1	With	0.994094	0.998031	1
#108	Green pea	0.759843	With	0.55315	0.624016	0.637795		#143	Udo	0.807087	With	0.708661	0.755906	0.728346
#108	Eggplant	0.875984	With	0.874016	0.785433	0.779528		#182	Japanese mustard spinach	0.594488	With	0.346457	0.622047	0.639764
#108	Japanese butterbur	0.88189	With	0.574803	0.594488	0.624016		#189	Japanese butterbur	0.545276	With	0.403543	0.555118	0.529528
#108	Nameko mushroom	0.608268	With	0.677165	0.639764	0.694882		#132	Taro poteto	0.356299	Without
#108	Garland chrysanthemum	0.598425	With	0.706693	0.688976	0.667323		#132	Japanese radish	0.34252	Without
#138	Cucumber	0.590551	With	0.61811	1	0.78937		#132	Spring onion	0.346457	Without
#138	Sweet corn	1	With	0.653543	0.848425	0.807087		#132	Japanese ginger	0.535433	Without
#138	Japanese butterbur	0.915354	With	0.681102	0.734252	0.663386		#132	Dried gourd shaving	0.663386	Without
#138	Japanese parsley	1	With	0.862205	0.879921	0.706693		#132	Japanese butterbur	0.427165	Without
#138	Udo	0.917323	With	0.76378	0.866142	0.82874		#132	Podded pea	0.5	Without
#138	Bamboo shoot	0.807087	With	0.694882	0.65748	0.643701		#132	Eggplant	0.572835	Without
#007	Avocado	0.379921	With	0.911417	0.966535	0.950787		#037	Lotus root	0.608268	Without
#007	Squash	0.665354	With	0.901575	0.877953	0.80315		#037	Shiso	0.340551	Without
#007	White gourd-melon	0.643701	With	0.700787	0.787402	0.775591		#037	Lettuce	0.255906	Without
#007	Asparagus	0.836614	With	0.858268	0.901575	0.925197		#037	Okra	0.338583	Without
#007	Nameko mushroom	0.681102	With	0.659449	0.787402	0.748031		#037	Sweet green pepper	0.5	Without
#007	Wood ear mushroom	0.757874	With	0.718504	0.748031	0.744094		#037	White mushroom	0.5	Without
#007	Dried gourd shaving	0.5	With	0.836614	0.805118	0.88189		#037	Celery	0.425197	Without
#007	Japanese butterbur	0.830709	With	0.78937	0.874016	0.805118		#011	Garland chrysanthemum	0.5	Without
#007	Watercress	0.797244	With	0.911417	0.919291	0.901575		#011	Spinach	0.5	Without
#007	Chicory	0.909449	With	0.885827	0.805118	0.927165		#011	White potato	0.5	Without
#007	Shallot	0.712598	With	0.809055	0.860236	0.753937		#011	Oyster mushroom	1	Without
#007	Artichoke	0.990157	With	0.968504	0.978346	0.964567		#011	Sweet corn	0.5	Without
#040	Bamboo shoot	0.785433	With	0.994094	0.988189	0.998031		#011	Squash	0.5	Without
#040	Japanese yam	0.791339	With	1	0.915354	0.937008		#011	Canola flower	0.5	Without
#040	Shiso	0.917323	With	1	1	1		#081	Spinach	0.5	Without
#040	Chinese cabbage	0.895669	With	0.927165	0.923228	0.944882		#081	Cabbage	0.5	Without
#040	Japanese ginger	0.998031	With	1	1	1		#081	Radish sprout	0.5	Without
#040	Japanese parsley	1	With	0.996063	1	0.998031		#081	Parsley	0.5	Without
#040	Udo	0.903543	With	0.911417	0.92126	0.954724		#081	Oyster mushroom	0.5	Without
#040	Eggplant	0.996063	With	1	0.994094	0.998031		#081	Maitake mushroom	0.48622	Without
#040	Sweet corn	0.998031	With	0.998031	1	0.992126		#081	Broccoli	0.5	Without
#040	Green soybean	0.996063	With	0.996063	1	1		#081	Cherry tomato	1	Without
#040	Tomato	1	With	0.998031	0.998031	1		#081	Tomato	1	Without
#040	Cucumber	0.994094	With	0.998031	1	0.998031		#176	Fava bean	0.5	Without
#105	Tomato	0.925197	With	0.86811	0.748031	0.661417		#176	Shiitake mushroom	0.5	Without
#105	Green pea	0.753937	With	0.826772	1	0.716535		#020	Lettuce	0.5	Without
#105	Lotus root	1	With	0.998031	0.566929	0.76378		#020	Chinese cabbage	0.5	Without
#105	Chinese chive	0.978346	With	0.996063	0.777559	0.779528		#020	Enoki mushroom	0.5	Without
#105	Nameko mushroom	0.996063	With	0.996063	1	0.826772		#020	Sweet green pepper	0.5	Without
#105	White mushroom	0.915354	With	0.759843	0.724409	0.69685		#020	Japanese mustard spinach	0.5	Without
#107	Japanese mugwort	1	With	0	0.5	0.5		#020	Canola flower	0.5	Without
#107	Japanese parsley	1	With	0.232283	0.153543	0.76378		#020	Onion	0.5	Without
#107	Matsutake mushroom	0.777559	With	0	0.69685	0		#156	Brussels sprout	0.5	Without
#107	Japanese butterbur	0.698819	With	0.665354	0.728346	0.63189		#156	Chinese cabbage	0.5	Without
#107	Shiso	0.5	With	0	0.692913	0		#156	Celery	0.5	Without
#107	Japanese yam	0.606299	With	0.663386	0.643701	0		#002	Cauliflower	0.409449	Without
#107	Turnip	0	With	0	0	0.00590551		#002	Udo	0.5	Without
#107	Green soybean	0	With	0.301181	0.627953	0		#002	Leaf mustard	0.427165	Without
#152	Udo	1	With	0.683071	1	0.738189		#026	Peanut	0.858268	Without
#152	Asparagus	1	With	1	1	1		#026	Japanese ginger	0.293307	Without
#152	Angelica keiskei	1	With	1	1	1		#026	Japanese leaf mustard	0.5	Without
#152	Sweet corn	0.248031	With	0.935039	0.159449	0.712598		#026	Bamboo shoot	0.5	Without
#119	Maitake mushroom	0.80315	With	0.716535	0.767717	0.767717		#026	Japanese turnip green	0.332677	Without
#119	Nameko mushroom	0.793307	With	0.755906	0.738189	0.753937		#026	Spring onion	0.314961	Without
#119	Shiitake mushroom	0.728346	With	0.753937	0.746063	0.771654		#139	White gourd-melon	0.627953	Without
#119	Green pea	0.65748	With	0.726378	0.730315	0.771654		#139	Japanese ginger	0.346457	Without
#119	Squash	0.726378	With	0.728346	0.687008	0.726378		#067	Tomato	0.931102	Without
#119	Udo	0.759843	With	0.822835	0.771654	0.726378		#067	Eggplant	0.51378	Without
#119	Japanese shallot	0.694882	With	0.704724	0.732283	0.744094		#067	Spinach	0.5	Without
#119	Canola flower	0.718504	With	0.690945	0.726378	0.728346		#067	Shiitake mushroom	0.5	Without
#119	Japanese parsley	0.71063	With	0.708661	0.700787	0.732283		#112	Udo	0.669291	Without
#119	Japanese green onion	0.724409	With	0.706693	0.728346	0.728346		#112	Podded pea	0.716535	Without
#185	Japanese mugwort	0.942913	With	0.814961	0.864173	0.976378		#112	Eggplant	0.71063	Without
#186	Japanese mugwort	0.811024	With	0.769685	0.787402	0.903543		#112	Taro poteto	0.651575	Without
#186	Udo	0.753937	With	0.36811	0.277559	0.279528		#180	Japanese shallot	0.777559	Without
#186	Tomato	0.667323	With	0.698819	0.69685	0.706693		#180	Japanese burdock	0.600394	Without
#186	Canola flower	0.232283	With	0.78937	0.685039	0.669291		#180	Squash	0.732283	Without
#186	Lotus root	0.564961	With	0.65748	0.683071	0.677165		#180	Chinese chive	0.586614	Without
#109	Chinese cabbage	1	With	0.895669	0.344488	0.913386		#125	Potherb mustard	0.734252	Without
#109	Shiso	0.992126	With	0.797244	0.36811	0.917323		#125	Japanese butterbur	0.448819	Without
#109	Onion	0.929134	With	0.759843	0.332677	0.937008		#125	Garland chrysanthemum	0.478346	Without
#109	White potato	0.994094	With	0.53937	0.462598	0.992126		#141	Green soybean	0.344488	Without
#109	Japanese radish	0.913386	With	0.897638	0.612205	0.891732		#141	Turnip	0.61811	Without
#109	Squash	0.96063	With	0.769685	0.53937	0.765748		#064	Japanese butterbur	0.452756	Without
#109	Cucumber	1	With	0.755906	0.63189	0.781496		#111	Onion	0.925197	Without
#109	Eggplant	0.952756	With	0.797244	0.685039	0.862205		#128	Bamboo shoot	0.779528	Without
#109	Sweet corn	0.874016	With	0.836614	0.78937	0.893701
#043	Spring onion	0.551181	With	0.55315	0.694882	0.586614
#043	Turnip	0.401575	With	0.748031	0.718504	0.706693
#043	Bamboo shoot	0.702756	With	0.773622	0.793307	0.724409
#043	Matsutake mushroom	0.781496	With	0.816929	0.832677	0.84252
#043	Fava bean	0.755906	With	0.822835	0.820866	0.830709
#043	Peanut	0.606299	With	0.738189	0.78937	0.708661
#043	Canola flower	0.698819	With	0.702756	0.748031	0.748031
#095	Japanese mugwort	0.751969	With	0.629921	0.73622	0.69685
#095	Radish	0.88189	With	0.688976	0.677165	0.708661
#095	Japanese honewort	0.927165	With	0.826772	0.777559	0.856299
#095	Matsutake mushroom	0.568898	With	0.781496	0.639764	0.65748
#095	Peanut	0.69685	With	0.608268	0.897638	0.732283
#033	Celery	0.602362	With	0.535433	0.307087	0.566929
#033	Canola flower	0.590551	With	0.580709	0.521654	0.576772
#033	Dried gourd shaving	0.598425	With	0.566929	0.616142	0.586614
#033	Bamboo shoot	0.562992	With	0.557087	0.334646	0.46063
#034	Dried gourd shaving	0.645669	With	0.5	0.870079	0.883858
#034	Japanese ginger	0.637795	With	0.431102	0.67126	0.564961
#034	Fava bean	0.580709	With	0.61811	0.625984	0.612205
#034	Canola flower	0.40748	With	0.405512	0.639764	0.63189
#034	Japanese parsley	0.458661	With	0.40748	0.724409	0.570866
#034	Japanese shallot	0.610236	With	0.673228	0.635827	0.669291
#053	Udo	0.929134	With	0.757874	0.923228	0.911417
#053	Japanese parsley	0.913386	With	0.899606	0.929134	0.94685
#053	Sweet potato	0.933071	With	0.952756	0.968504	0.937008
#053	Broccoli	0.88189	With	0.94685	0.994094	0.940945
#178	Canola flower	0.5	With	0.53937	0.515748	0.527559
#178	Udo	0.462598	With	0.5	0.5	0.5
#178	Japanese butterbur	0.397638	With	0.5	0.5	0.5
#123	Japanese butterbur	0.980315	With	0.354331	0.996063	1
#123	Bamboo shoot	0.816929	With	0.358268	0.923228	0.942913
#183	Sweet corn	0.5	With	0.586614	0.61811	0.5
#183	Eggplant	0.724409	With	0.63189	0.559055	0.627953
#190	Turnip	0.716535	With	0.698819	0.692913	0.722441
#190	Japanese yam	0.724409	With	0.503937	0.67126	0.5
#190	Japanese shallot	0.687008	With	0.661417	0.643701	0.5
#190	Japanese mugwort	0.702756	With	0.5	0.5	0.5
#190	Udo	0.82874	With	0.852362	0.826772	0.860236
#190	White gourd-melon	0.714567	With	0.61811	0.600394	0.63189
#024	Japanese shallot	0.998031	With	0.226378	0.996063	0.994094
#024	Spring onion	0.80315	With	0.216535	0.5	0.5
#024	White gourd-melon	1	With	0.00393701	0.5	0.5
#024	Canola flower	0.998031	With	0.785433	1	0.988189
#024	Japanese butterbur	0.765748	With	0.643701	0.744094	1
#044	Japanese mugwort	0.994094	With	0.996063	0.984252	1
#044	Udo	0.40748	With	0.261811	0.767717	0.509843
#044	Sweet corn	0.990157	With	1	0.994094	0.990157
#044	Fava bean	0.773622	With	0.984252	0.990157	0.830709
#044	Bamboo shoot	0.688976	With	0.990157	0.76378	0.73622
#131	White gourd-melon	0.757874	With	0.557087	0.543307	0.53937
#131	Fava bean	0.55315	With	0.433071	0.561024	0.566929
#131	Japanese mugwort	0.326772	With	0.444882	0.545276	0.411417
#131	Japanese butterbur	0.606299	With	0.411417	0.59252	0.401575
#131	Bamboo shoot	0.726378	With	0.685039	0.716535	0.681102
#144	Dried gourd shaving	0.474409	With	0.537402	0.521654	0.527559
#144	Wood ear mushroom	0.482283	With	0.466535	0.5	0.5
#144	Japanese butterbur	0.482283	With	0.476378	0.5	0.5
#144	Japanese mugwort	0.511811	With	0.5	0.5	0.519685
#144	Spring onion	0.5	With	0.5	0.5	0.5
#147	Spinach	0.647638	With	0.858268	0.492126	0.627953
#147	Bean sprout	0.5	With	0.740157	0.437008	0.606299
#147	Matsutake mushroom	1	With	0.5	0.596457	0.61811
#147	Sweet potato	0.5	With	0.5	0.5	0.5
#147	Green soybean	0.651575	With	0.5	0.5	0.5
#157	Maitake mushroom	0.935039	With	0.891732	0.982283	1
#173	Japanese butterbur	0.730315	With	0.730315	0.73622	0.801181
#173	Japanese parsley	0.708661	With	0.738189	0.751969	0.759843
#173	Udo	0.732283	With	0.791339	0.80315	0.797244
#173	Canola flower	0.753937	With	0.746063	0.753937	0.744094
#173	Taro poteto	0.781496	With	0.679134	0.675197	0.685039
#188	Japanese parsley	0.67126	With	0.561024	0.820866	0.661417
#188	Japanese mugwort	0.379921	With	0.887795	0.866142	0.661417
#001	Japanese mugwort	0.681102	With	0.314961	0.783465	0.5
#001	Japanese parsley	0.5	With	0.584646	0.625984	0.576772
#001	Japanese butterbur	0.574803	With	0.708661	0.838583	0.580709
#001	White gourd-melon	0.61811	With	0.639764	1	0.566929
#047	Japanese ginger	0.71063	With	0.80315	0.501969	0.740157
#047	Turnip	0.690945	With	0.73622	0.779528	0.765748
#047	Japanese mugwort	0.629921	With	0.675197	0.716535	0.712598
#047	Shiso	0.844488	With	0.748031	0.748031	0.761811
#069	Fava bean	0.5	With	0.944882	0.5	0.53937
#069	Green soybean	0.5	With	0.5	0.5	0.5
#069	Dried gourd shaving	0.889764	With	1	1	1
#069	Japanese mugwort	0.661417	With	1	0.572835	0.5
#085	Japanese turnip green	0.5	With	0.5	0.5	0.5
#085	Fava bean	0.5	With	0.5	0.5	0.5
#085	Matsutake mushroom	0.435039	With	0.5	0.5	0.5
#089	Matsutake mushroom	1	With	0.708661	1	0.5
#089	Cherry tomato	0.598425	With	0.314961	0.722441	0.251969
#089	Coriander	0.765748	With	0.777559	0.5	0.69685
#098	Canola flower	0.748031	With	0.895669	0.661417	0.665354
#098	Japanese parsley	0.797244	With	0.893701	0.761811	0.712598
#098	Shiso	0.748031	With	0.82874	0.704724	0.698819
#098	Sweet potato	0.883858	With	0.933071	0.694882	0.5
#106	White gourd-melon	0.413386	With	0.427165	0.600394	0.586614
#127	Sweet corn	1	With	0.614173	0.848425	0.944882
#127	Chinese chive	0.954724	With	0.98622	1	0.958661
#127	Japanese turnip green	1	With	0.988189	1	0.893701
#127	Canola flower	0.5	With	0.990157	0.992126	0.809055
#130	Sweet corn	0.706693	With	0.866142	1	0.793307
#130	Dried gourd shaving	0.616142	With	0.769685	0.826772	0.885827
#130	Wood ear mushroom	0.59252	With	0.61811	0.645669	0.647638
#130	Spinach	0.826772	With	0.917323	0.901575	0.909449
#153	Cucumber	0.757874	With	0.990157	1	0.5
#153	Matsutake mushroom	1	With	1	1	1
#153	Japanese mustard spinach	0.5	With	0.5	0.5	0.5
#153	Japanese mugwort	1	With	1	0.998031	1
#155	Angelica keiskei	0.624016	With	0.202756	0.688976	0.5
#155	Leaf mustard	0.809055	With	0.706693	0.785433	0.80315
#155	Japanese turnip green	0.5	With	0.698819	0.694882	0.71063
#175	Japanese mugwort	0.874016	With	0.281496	0.856299	0.832677
#175	Japanese turnip green	0.940945	With	0.88189	0.818898	0.781496
#175	Green soybean	0.78937	With	0.104331	0.771654	0.718504
#177	Japanese parsley	0.352362	With	0.34252	0.720472	0.541339
#177	Spring onion	0.537402	With	0.714567	0.777559	0.720472
#177	Canola flower	0.588583	With	0.562992	0.590551	0.55315
#177	Japanese honewort	0.588583	With	0.572835	0.606299	0.629921
#179	Chinese cabbage	0.5	With	0.5	0.612205	0.5
#179	Japanese leaf mustard	0.687008	With	0.5	0.655512	0.761811
#013	Fava bean	0.608268	With	0.582677	0.651575	0.647638
#013	Japanese butterbur	0.200787	With	0.356299	0.55315	0.5
#013	Japanese shallot	0.704724	With	0.639764	0.647638	0.549213
#038	Spring onion	0.535433	With	0.751969	0.840551	0.519685
#038	Garland chrysanthemum	0.73622	With	0.712598	0.891732	0.740157
#038	Celery	0.834646	With	0.895669	0.952756	0.832677
#057	Green bean	0.429134	With	0.572835	0.73622	0.395669
#074	Sweet corn	0.624016	With	0.261811	0.742126	0.454724
#074	Cucumber	0.525591	With	0.360236	0.576772	0.529528
#074	Sweet potato	0.551181	With	0.391732	0.580709	0.377953
#096	Japanese yam	0.596457	With	0.283465	0.787402	0.293307
#096	Taro poteto	0.5	With	0.301181	0.858268	0.5
#096	Nameko mushroom	0.5	With	0.5	0.822835	0.5
#097	Radish	0.586614	With	0.606299	0.61811	0.435039
#097	Peanut	0.598425	With	0.61811	0.702756	0.568898
#097	Saltwort	0.435039	With	0.411417	0.598425	0.423228
#104	Shiso	0.759843	With	0.909449	0.929134	0.90748
#104	Spring onion	0.917323	With	0.915354	0.903543	0.875984
#104	Bitter gourd	0.92126	With	0.88189	0.844488	0.874016
#113	Podded pea	0.604331	With	0.440945	0.899606	0.625984
#113	Matsutake mushroom	0.860236	With	0.937008	0.952756	0.809055
#126	Sweet corn	0.807087	With	1	1	0.67126
#126	Japanese ginger	1	With	1	1	1
#126	Japanese parsley	1	With	1	1	1
#164	Bell pepper	0.996063	With	0.998031	0.980315	0.992126
#164	Garland chrysanthemum	0.992126	With	0.98622	0.990157	0.996063
#164	Matsutake mushroom	0.994094	With	0.998031	0.992126	0.996063
#193	Tomato	0.675197	With	0.905512	0.903543	0.90748
#193	Chinese cabbage	0.775591	With	0.692913	0.862205	0.866142
#193	Onion	0.875984	With	0.860236	0.897638	0.854331
#022	Sweet potato	0.5	With	0.5	1	0.5
#022	Matsutake mushroom	0.5	With	0.5	1	0.5
#027	Japanese mugwort	0.344488	With	0.5	0.687008	0.5
#028	Matsutake mushroom	0.917323	With	0.59252	0.753937	0.744094
#029	Japanese parsley	0.714567	With	0.28937	0.685039	0.525591
#029	Matsutake mushroom	0.767717	With	0.779528	0.864173	0.779528
#030	Japanese mugwort	0.714567	With	0.793307	1	0.82874
#030	Aloe	0.801181	With	0.915354	1	0.844488
#031	Udo	0.966535	With	0.665354	0.0629921	0.838583
#031	White gourd-melon	0.00984252	With	0.944882	1	0.0669291
#032	Japanese butterbur	0.854331	With	0.690945	0.757874	0.75
#032	White gourd-melon	0.958661	With	0.5	0.647638	0.5
#048	Spring onion	0.34252	With	0.334646	0.708661	0.411417
#060	Brussels sprout	0.679134	With	0.844488	0	0.547244
#066	Matsutake mushroom	0.996063	With	0.998031	1	1
#066	Dried gourd shaving	0.905512	With	1	0.994094	0.994094
#080	Bamboo shoot	0.744094	With	0.840551	0.866142	0.860236
#080	Celery	0.879921	With	0.942913	0.954724	0.937008
#083	Japanese butterbur	0.557087	With	0.202756	0.616142	0.395669
#086	Japanese mugwort	0.992126	With	0.984252	1	1
#086	Japanese honewort	1	With	1	0.992126	0.988189
#087	Japanese mugwort	0.964567	With	1	1	1
#087	Canola flower	0.622047	With	0.299213	0.637795	0.625984
#092	Japanese parsley	0.5	With	1	1	0.734252
#099	Japanese mugwort	0.901575	With	0.726378	1	1
#099	Dried gourd shaving	0.795276	With	0.996063	1	0.990157
#118	Dried gourd shaving	0.604331	With	0.748031	0.885827	0.655512
#118	Japanese butterbur	0.57874	With	0.748031	0.688976	0.694882
#122	Dried gourd shaving	0.271654	With	0.242126	0.702756	0.259843
#137	Udo	0.732283	With	0.480315	0.793307	0.57874
#148	Asparagus	0.681102	With	1	1	0.82874
#148	Japanese mugwort	0.887795	With	1	0.856299	0.799213
#161	Eggplant	0.992126	With	0.927165	1	0.860236
#161	Squash	0.726378	With	0.854331	0.875984	0.90748
#184	Peanut	0.80315	With	0.805118	0.846457	0.551181
#004	Japanese butterbur	0.5	With	0.307087	0.525591	0.5
#014	Japanese mugwort	0.669291	With	0.726378	0.73622	0.757874
#023	Japanese parsley	0.667323	With	0.568898	0.726378	0.679134
#035	Japanese mugwort	0.606299	With	0.543307	0.984252	0.893701
#036	Japanese mugwort	0.771654	With	0.36811	0.860236	0.606299
#051	Japanese mugwort	0.559055	With	0.5	0.602362	0.5
#062	Bell pepper	0.78937	With	0.864173	0.929134	0.893701
#065	Japanese butterbur	0.419291	With	0.547244	0.533465	0.531496
#073	Shiso	0.683071	With	0.820866	0.78937	0.681102
#082	White gourd-melon	0.663386	With	0.200787	0.690945	0.5
#117	Sweet potato	0.620079	With	0.364173	0.620079	0.5
#150	Japanese mugwort	0.688976	With	0.726378	0.683071	0.698819
#151	White gourd-melon	1	With	1	1	0.98622
#163	White gourd-melon	0.5	With	0.261811	0.5	0.391732
#166	Matsutake mushroom	0.990157	With	0.998031	1	0.998031
#167	Fava bean	0.793307	With	0.929134	0.935039	0.935039
#003	Chinese cabbage	0.84252	Without
#003	Leaf mustard	0.5	Without
#003	Japanese radish	0.253937	Without
#003	Spring onion	0.222441	Without
#003	Green bean	0.5	Without
#003	Sweet green pepper	1	Without
#003	Japanese ginger	1	Without
#135	Japanese mustard spinach	0.40748	Without
#135	Japanese turnip green	0.159449	Without
#135	Japanese ginger	0.0708661	Without
#135	Japanese chive	0.0787402	Without
#135	Japanese leaf mustard	0.370079	Without
#135	Shepherd's purse	0.110236	Without
#135	Bok choy	0.30315	Without
#135	Radish sprout	0.163386	Without
#135	Canola flower	0.444882	Without
#168	Japanese honewort	0.588583	Without
#168	Taro poteto	0.5	Without
#168	Japanese radish	0.5	Without
#168	Lotus root	0.5	Without
#168	Turnip	0.5	Without
#168	Garland chrysanthemum	0.818898	Without
#168	Japanese mugwort	0.937008	Without
#168	Cherry tomato	0.872047	Without
#169	Sweet green pepper	0.5	Without
#169	Green soybean	0.5	Without
#169	Japanese burdock	0.5	Without
#169	Japanese butterbur	0.5	Without
#169	Japanese parsley	0.0807087	Without
#049	Broccoli	0.385827	Without
#049	Cauliflower	0.5	Without
#049	Nameko mushroom	0.5	Without
#049	Enoki mushroom	0.5	Without
#049	Brussels sprout	0.5	Without
#049	Japanese radish leaves	0.5	Without
#049	Radish sprout	0.5	Without
#049	Spring onion	0.5	Without
#049	Radish	0.5	Without
#049	Garlic scape	0.5	Without
#071	Japanese burdock	0.34252	Without
#071	Turnip	0.541339	Without
#071	Japanese butterbur	0.5	Without
#071	Nameko mushroom	0.5	Without
#071	Chinese chive	0.322835	Without
#071	Garland chrysanthemum	0.622047	Without
#138	Green soybean	1	Without
#138	Eggplant	0.602362	Without
#138	Fava bean	0.529528	Without
#138	Sweet green pepper	0.535433	Without
#138	Japanese ginger	0.568898	Without
#138	Spinach	0.627953	Without
#138	Japanese honewort	0.65748	Without
#138	Chinese cabbage	0.950787	Without
#105	Boston lettuce	0.625984	Without
#105	Shiso	0.437008	Without
#105	Sweet corn	0.454724	Without
#105	Eggplant	0.574803	Without
#105	Bamboo shoot	0.440945	Without
#105	Spinach	0.870079	Without
#107	Small green onion	0.5	Without
#107	Dried gourd shaving	0	Without
#107	Japanese burdock	0.32874	Without
#107	White gourd-melon	0.5	Without
#152	Bean sprout	1	Without
#152	Japanese mugwort	1	Without
#152	Leaf green onion	1	Without
#152	Japanese radish leaves	0.5	Without
#152	Leaf mustard	1	Without
#152	Canola flower	0.5	Without
#152	Bamboo shoot	1	Without
#185	Asparagus	0.5	Without
#185	Onion	0.5	Without
#185	Sweet potato	0.769685	Without
#185	White potato	0.5	Without
#185	Chinese cabbage	0.5	Without
#185	Lettuce	0.5	Without
#185	Broccoli	0.73622	Without
#185	Dried gourd shaving	0.5	Without
#185	Japanese turnip green	0.187008	Without
#186	Japanese turnip green	0.267717	Without
#186	Radish sprout	0.318898	Without
#186	Dried gourd shaving	0.192913	Without
#186	Okra	0.212598	Without
#186	Turnip	0.38189	Without
#043	Udo	0.336614	Without
#095	Garland chrysanthemum	0.527559	Without
#095	Japanese radish	0.726378	Without
#095	Canola flower	0.606299	Without
#033	Podded pea	0.570866	Without
#033	Potherb mustard	0.442913	Without
#033	Japanese parsley	0.543307	Without
#034	Green pea	0.574803	Without
#053	Spinach	0.801181	Without
#053	Shimeji mushroom	0.795276	Without
#053	Eggplant	0.86811	Without
#158	Asparagus	0.472441	Without
#158	Broccoli	0.385827	Without
#158	Dried gourd shaving	0.580709	Without
#158	Japanese turnip green	0.271654	Without
#158	Japanese leaf mustard	0.125984	Without
#158	Squash	0.206693	Without
#158	Taro poteto	0.73622	Without
#178	Chinese cabbage	0.505906	Without
#178	Japanese yam	0.5	Without
#178	Eggplant	0.5	Without
#178	Japanese green onion	0.5	Without
#010	Japanese mustard spinach	0.647638	Without
#010	Sweet potato	0.604331	Without
#010	Japanese leaf mustard	0.316929	Without
#010	Squash	0.67126	Without
#010	Canola flower	0.279528	Without
#010	Bean sprout	0.419291	Without
#123	White gourd-melon	0.277559	Without
#123	Squash	0.269685	Without
#123	Fava bean	0.30315	Without
#123	Japanese mustard spinach	0.314961	Without
#183	Japanese burdock	0.541339	Without
#183	Sweet potato	0.594488	Without
#183	Bamboo shoot	0.5	Without
#183	Tomato	0.561024	Without
#157	Japanese ginger	0.663386	Without
#157	Dried gourd shaving	0.580709	Without
#157	Bamboo shoot	0.769685	Without
#157	Canola flower	0.5	Without
#188	Angelica keiskei	0.143701	Without
#188	Shepherd's purse	0.177165	Without
#188	Oyster mushroom	0.116142	Without
#052	Japanese ginger	0.665354	Without
#052	Japanese butterbur	0.838583	Without
#052	Sweet corn	0.663386	Without
#052	Onion	0.5	Without
#085	Shiso	0.5	Without
#089	Asparagus	0.531496	Without
#106	Parsley	0.44685	Without
#106	Japanese butterbur	0.564961	Without
#106	Nalta jute	0.448819	Without
#155	Udo	0.5	Without
#175	Matsutake mushroom	0.956693	Without
#179	Lotus root	0.232283	Without
#179	Japanese turnip green	0.645669	Without
#019	Bitter gourd	0.5	Without
#019	Japanese butterbur	0.5	Without
#019	Japanese mugwort	0.5	Without
#057	Sweet corn	0.423228	Without
#057	Garlic scape	0.372047	Without
#078	Taro poteto	0.403543	Without
#078	Dried gourd shaving	0.718504	Without
#078	Green pea	0.480315	Without
#091	Dried gourd shaving	0.5	Without
#091	Fava bean	0.251969	Without
#091	Garland chrysanthemum	0.17126	Without
#103	Wood ear mushroom	0.679134	Without
#103	Pea sprout	0.192913	Without
#103	Leaf mustard	0.675197	Without
#113	Squash	0.36811	Without
#006	Asparagus	0.716535	Without
#006	Cauliflower	0.683071	Without
#027	Japanese butterbur	0.5	Without
#028	Leaf mustard	0.635827	Without
#048	White gourd-melon	0.320866	Without
#050	Zucchini	0.866142	Without
#050	Japanese parsley	0.791339	Without
#060	Udo	0.586614	Without
#068	Green pea	0.57874	Without
#068	Udo	0.5	Without
#083	Udo	0.69685	Without
#088	Japanese radish leaves	0.314961	Without
#088	Japanese mugwort	0.5	Without
#092	White gourd-melon	0.816929	Without
#122	Angelica keiskei	0.275591	Without
#137	Fava bean	0.32874	Without
#184	Japanese radish leaves	0.580709	Without
#191	Cucumber	0.545276	Without
#191	Tomato	0.51378	Without
#194	White gourd-melon	0.704724	Without
#194	Turnip	0.358268	Without
#195	Squash	0.73622	Without
#195	Sweet potato	0.625984	Without
#005	White gourd-melon	0.714567	Without
#045	Green soybean	0.562992	Without
#076	Matsutake mushroom	0.757874	Without
#084	Shiso	0.312992	Without
#093	Japanese butterbur	0.937008	Without
#114	Turnip	0.5	Without
#140	Udo	0.419291	Without
